# Supplementary material for: Chiral Self-Assembly and Chiral Separation of Ext-TEB Molecules on Bi(111)
Source: Nanomaterials (Basel). 2026 Mar 26;16(7):399. doi: 10.3390/nano16070399 (PMC13074591; doi:10.3390/nano16070399)
Supplement: Supplementary file 1 [file nanomaterials-16-00399-s001.zip]

Archive with 1 entries (1 files):
- nanomaterials-4206177-supplementary.pdf
